# Supplementary material for: The interaction between protein kinase A and progesterone on basal and inflammation-induced myometrial oxytocin receptor expression
Source: PLoS One. 2020 Dec 1;15(12):e0239937. doi: 10.1371/journal.pone.0239937 (PMC7707466; doi:10.1371/journal.pone.0239937)
Supplement: S1 Data — (XLSX) [file pone.0239937.s012.xlsx]

## Sheet: Fig 1
Fig 1A						Fig 1D
Control	IL-1β	100 F	100F + IL-1β			siPKAcα Control	siPKAcα IL-1b	siPKAcα F	siPKAcα F+IL-1b
100	144.585	15.1464	98.586			100	136.912	119.336	235.638
100	133.179	21.057	129.214			100	189.707	160.27	247.353
100	103.807	45.6145	90.6212			100	197.987	106.174	248.849
100	71.2017	35.432	24.2003			100	163.697	112.721	200.261
100	183.27	37.2548	72.5449			100	192.989	130.103	199.365
100	100.966	16.1854	48.2178			100	131.408	441.596	258.025
100	107.501	24.6563	40.7166
100	172.719	34.6026	55.2342
100	164.143	25.7739	154.493
Fig 1B						Fig 1C
Control	IL-1β	100 F	100F + IL-1β			siNT Control	siNT IL-1b	siNT F	siNT F+IL-1b
100	186	95.8	62.5			100	115.569	55.8966	54.2765
100	158	69.7	100			100	120.033	85.2836	76.8433
100	268	34.1	194			100	347.187	19.7579	159.149
100	170	80.6	49.7			100	156.304	67.9711	58.6566
100	131	92.2	92.9			100	142.085	34.6259	44.0612
100	160	91.8	129.4			100	164.752	17.3276	51.1676
100	186	95.8	62.5
100	158	69.7	100
100	268	34.1	194
100	170	80.6	49.7
100	131	92.2	92.9
100	160	91.8	129.4

## Sheet: Fig 2
2A					2C					2D
Control	Il-1b	100 F	100F+IL-1b		Control	IL-1β	F	F + IL-1β		Control	IL-1β	F	F + IL-1β
1.74472	1.94697	2.02072	0.74282		0	12.0694	0	1.8275		0.79837	2.29087	0.822386	1.40259
0.587715	0.912522	0.748409	0.652227		0.53864	14.4064	1.00428	0.87907		2.10073	2.32696	2.04567	4.88984
1.59884	2.39783	2.25093	0.931085		0	19.1387	0	1.69664		0.340619	1.02965	0.451902	0.979833
0.325967	3.3661	0.263474	0.451617		0.153	3.229	0.818	1.608		0.264	1.211	0.213	1.367
1.50786	1.94176	1.7084	0.421214		3.79951	37.0035	3.7521	13.2201		0.211913	1.82336	0.270749	0.948178
2.10952	3.7156	1.7276	2.06419		0.13026	1.61315	0.166985	0.292096		0.227588	1.33509	0.301306	1.36945
1.16267	1.58002	1.13258	0.890779
2B					2E					2F
Control	IL-1b	F	F + IL-1b		Control	IL-1β	F	F + IL-1β		Control	IL-1β	F	F + IL-1β
0.179705	0.45139	0.0428701	0		0.416091	1.74205	0.202379	0.325309		0.612164	6.22212	0	0
1.06096	1.73727	0.138153	0.123111		1.31225	5.17394	0	1.45905		0.133755	1.02135	0.063446	0.270502
0.0693197	0.842445	0	0.172157		15.9261	29.0552	0	7.44464		0	5.23809	0	1.80451
0.959311	1.97199	0.251417	0.199571		1.66764	3.81562	1.3486	0		3.68058	9.77004	0	1.02571
0.421977	1.85745	0.105638	0.0672071		0	45.1167	0	9.76983		0	21.304	0	0.325969
0.366715	2.3205	0.085727	0.202225		0.788158	1.85674	5.40636	1.05592		0.834697	7.15963	0	0.994862
2G					2H					2I
Control	IL-1b	F	F + IL-1b		Control	IL-1b	F	F + iL-1b		Control	IL-1β	F	F + IL-1β
100	325.621	486.641	884.804		0.00733986	0.0161361	0.0236271	0.0414703		100	724.473	115.384	915.92
100	159.075	637.691	613.76		0.0110342	0.0768087	0.0564475	0.149411		100	918.096	451.334	1914.96
100	124.975	423.623	379.83		0.0456695	0.070666	0.0563254	0.13259		100	1193.41	0.218649	2112.7
100	177.458	907.056	786.806		0.251179	0.201179	0.271932	0.287402		100	1836.9	381.308	1631.58
100	118.436	301.893	438.555		0.189261	0.129809	0.143876	0.169785		100	748.743	327.747	1409.38
100	148.866	470.165	452.974		0.0398803	0.0748844	0.0901913	0.139058		100	1299.11	312.245	1622.47
100	126.638	484.197	551.827		0.0180608	0.0479591	0.133008	0.132442		100	952.342	325.199	1005.09
100	95.5113	497.429	424.973		0.0393788	0.0554545	0.146786	0.174073		100	1571.72	289.971	1289.63
100	283.71	421.901	456.031		0.0760447	0.134331	0.284968	0.206548		100	887.391	246.673	1592.23
					0.135769	0.140076	0.223562	0.213446
2J
Control	IL-1β	100 F	100F + IL-1β
0.972097	0.482812	1.84148	2.05527
0.908857	0.392386	1.30536	1.11561
1.30412	1.197	1.37091	1.21298
2.11096	0.659179	2.86936	2.12884
6.32435	4.92574	7.9301	10.139
0.580042	0.243737	1.62223	0.773692
1.26338	1.08125	1.41954	1.46229

## Sheet: Fig 3
3A
Control	IL-1β	P4	100 F	P4+IL-1β	100F+IL-1β	P4+IL-1b+100F
100	144.585	98.1687	15.1464	92.1559	98.586	63.4164
100	183.27	90.7763	37.2548	146.034	72.5449	135.756
100	100.966	49.7025	16.1854	34.9001	48.2178	49.4784
100	107.501	74.1052	24.6563	80.7114	40.7166	72.8685
100	172.719	87.2842	34.6026	89.0821	55.2342	81.3614
100	164.143	72.7872	25.7739	52.7723	154.493	36.7709
3B
Control	IL-1β	P4	100 F	P4 + IL-1β	100F + IL-1β	P4 + 100F + IL-1β
100	186	18	96	65	61	52
100	158	79	70	71	101	45
100	267	35	46	46	195	92
100	169	55	83	29	50	43
100	131	59	82	67	94	61
100	160	98	92	146	129	48

## Sheet: Fig4
4A
Control 30 min	IL-1β 30 min	P4 30 min	F 30 min	P4+IL-1β 30 min	F+IL-1β 30 min	P4+F 30 min	P4+F+IL-1β 30 min	Control 1h	IL-1β 1h	P4 1h	F 1h	P4+IL-1β 1h	F+IL-1β 1h	P4+F 1h	P4+F+IL-1β 1h	Control 2h	IL-1β 2h	P4 2h	F 2h	P4+IL-1β 2h	F+IL-1β 2h	P4+F 2h	P4+F+IL-1β 2h
1.01163	3.24155	0.946831	0.23986	3.24873	1.49706	0	0.944805	0.416091	1.74205	0.36982	0.202379	0.410596	0.325309	0	0.17125	0	0.900073	0	0	0	0.118299	0.0435042	0.191124
0.564172	7.40038	0	0	4.0617	2.24126	0	2.13432	1.31225	5.17394	0.973127	0	3.92458	1.45905	0	0.860336	0.445242	4.07258	0.593744	0	3.22636	1.15763	0	0.707621
6.3285	16.5482	0	4.3748	10.1817	11.1627	2.19632	9.98114	15.9261	29.0552	0	0	13.3026	7.44464	3.16508	16.6087	6.02877	7.68455	5.24256	0	5.35658	2.26988	0	1.4399
6.23019	14.7603	3.25467	0	8.87273	2.10026	0	1.6472	1.66764	3.81562	0	1.3486	0.616097	0	0	0.654888	0	4.4879	0	0.279839	0	1.45518	0	0
9.74226	12.4744	10.4975	7.01253	5.95047	7.62892	0	6.18886	0	45.1167	0	0	6.65354	9.76983	0	12.6091	24.4854	37.803	17.9612	0	35.7567	2.67154	0	1.72486
1.01462	10.2828	0.420396	0.146184	2.55588	3.02332	0.992559	0	0.788158	1.85674	0	5.40636	0.698498	1.05592	0.25294	0.952022	0	0	0.213735	0.120338	0.123907	0.145492	0	0.107432
4B
Control 30 min	IL-1β 30 min	P4 30 min	F 30 min	P4+IL-1β 30 min	F+IL-1β 30 min	P4+F 30 min	P4+F+IL-1β 30 min	Control 1h	IL-1β 1h	P4 1h	F 1h	P4+IL-1β 1h	F+IL-1β 1h	P4+F 1h	P4+F+IL-1β 1h	Control 2h	IL-1β 2h	P4 2h	F 2h	P4+IL-1β 2h	F+IL-1β 2h	P4+F 2h	P4+F+IL-1β 2h
0.301014	1.56181	0.572959	0.666083	1.1974	0.610339	0	0.415484	0.612164	6.22212	0.366627	0	0.721782	0	0	0.632627	0.467793	7.88609	0	0	2.13814	0.633007	0.0627438	1.43583
0.123493	1.27949	0.132913	0.140298	0.634749	0.200537	0.16174	0.475734	0.133755	1.02135	0.27307	0.063446	0.902864	0.270502	0.185933	0.0677101	0.219931	0.9451	0.246699	0.0210095	0.807577	0.219446	0.0213592	0.106208
0.0908219	1.01162	0	0	0	0	0	0	0	5.23809	0	0	5.16224	1.80451	0	0	0	0	0	0	0	0	0	0
0.972073	5.67137	0	0	1.8662	0	5.98714	1.15257	3.68058	9.77004	1.26632	0	37.8466	1.02571	0.457859	3.65177	0	7.55294	0	0.299078	0	1.56627	0	0.438344
0.938393	1.76897	0	0	4.68113	1.57218	0	2.25325	0	21.304	0	0	3.88507	0.325969	0	2.50292	1.46828	3.41797	0	1.01601	1.42256	0.718782	0	0.263746
0.453313	3.07686	0	0.462255	2.72284	1.1723	0	1.67808	0.834697	7.15963	0	0	2.54569	0.994862	0.27741	0.859517	0.353277	2.83293	0.550602	0	8.0265	1.28512	0	1.40599
4C
Control 30 min	IL-1β 30 min	P4 30 min	F 30 min	P4+IL-1β 30 min	F+IL-1β 30 min	P4+F 30 min	P4+F+IL-1β 30 min	Control 1h	IL-1β 1h	P4 1h	F 1h	P4+IL-1β 1h	F+IL-1β 1h	P4+F 1h	P4+F+IL-1β 1h	Control 2h	IL-1β 2h	P4 2h	F 2h	P4+IL-1β 2h	F+IL-1β 2h	P4+F 2h	P4+F+IL-1β 2h
0	3.49616	0	0	5.43257	1.95505	0	2.41431	0	12.0694	0	0	3.39586	1.8275	0	0.363942	0	0.204846	0	0	0	0	0	0
0.445269	17.0517	1.61814	0	6.87939	4.80533	0.993554	3.63454	0.53864	14.4064	0	1.00428	1.34073	0.87907	1.08295	0.857949	1.08295	0.857949	0	0.0869639	0.442208	0.632901	0.0892806	0.477681
0.802549	6.3752	0	0	5.27379	4.92373	0	4.79728	0	19.1387	0	0	5.0067	1.69664	0	0.683952	0	2.19434	0	0	0.988085	0.605829	0	0.333848
2.063	11.755	0.498	0.594	2.034	0.724	0.171	2.65	0.153	3.229	0.224	0.818	2.432	1.608	0.408	1.492	0.237	0.852	0.234	0.151	1.045	2.137	0.274	0.813
0.818996	15.8996	0	0.960663	15.9354	15.6651	0	14.2842	3.79951	37.0035	2.26287	3.7521	25.4212	13.2201	2.09051	5.83434	0	3.6276	0	0	4.76813	2.15927	0	1.32788
0.460993	6.0203	0.170349	0.047654	1.34892	1.90554	0.108782	1.13872	0.13026	1.61315	0.673775	0.166985	0.429286	0.292096	0.117844	0.133638	0.028152	0.040543	0.034615	0.052054	0.153509	0.7898	0.203565	0.526972
4D
Control 30 min	IL-1β 30 min	P4 30 min	F 30 min	P4+IL-1β 30 min	F+IL-1β 30 min	P4+F 30 min	P4+F+IL-1β 30 min	Control 1h	IL-1β 1h	P4 1h	F 1h	P4+IL-1β 1h	F+IL-1β 1h	P4+F 1h	P4+F+IL-1β 1h	Control 2h	IL-1β 2h	P4 2h	F 2h	P4+IL-1β 2h	F+IL-1β 2h	P4+F 2h	P4+F+IL-1β 2h
1.80224	8.75808	3.76994	0.829624	6.87629	5.79798	0.925308	5.53453	0.714211	4.25481	1.02609	0.873114	1.5345	0.635007	0.755459	2.63631	0.79837	2.29087	0.517184	0.822386	1.56815	1.40259	0.59113	1.71708
1.06076	3.69847	1.36053	1.11698	3.47628	3.02042	1.56482	2.13222	0.966687	4.58152	0.380397	0.650376	3.47992	2.63801	1.84004	2.46129	2.10073	2.32696	1.94616	2.04567	3.39115	4.88984	1.64148	3.40282
0.177819	3.81613	0.323891	0.211673	3.27881	2.44534	0.361614	3.85171	0.227493	3.24034	0.378903	0.345198	3.96794	2.96197	0.82669	1.36403	0.340619	1.02965	0.380611	0.451902	0.993652	0.979833	0.327299	0.954642
0.209	2.483	0.289	0.146	1.603	1.602	0	0.587	0.418	3.495	0.098	0	0.55	0.059	0	0.135	0.264	1.211	0.493	0.213	0.573	1.367	0.878	0.554
0.193585	2.36289	0.216981	0.183183	1.72191	2.2224	0.255084	1.02612	0	3.3006	0.130854	0.221968	0.318889	0.18837	0	0.139625	0.211913	1.82336	0.42734	0.270749	0.703914	0.948178	0.101344	0.488007
0.074914	1.32818	0.197367	0.139956	2.28149	1.31034	0.135704	1.98232	0.161367	2.01227	0.374362	0.290224	0.175727	0.201553	0.136368	1.68945	0.227588	1.33509	0.212263	0.301306	1.62941	1.36945	0.350439	1.63913

## Sheet: Fig 5
5A										5B
siNT Control	siNT IL-1β	siNT P4	siNT 100F	siNT P4 + IL-1β	siNT 100F + IL-1β	siNT P4 + 100F	siNT P4 + 100F + IL-1β			siPKAcα Control	siPKAcα IL-1β	siPKAcα P4	siPKAcα 100F	siPKAcα P4 + IL-1β	siPKAcα 100F + IL-1β	siPKAcα P4 + 100F	siPKAcα P4 + 100F +I L-1β
100	115.569	87.6677	55.8966	43.5294	54.2765	11.5916	20.4717			54.9659	75.2551	48.9406	65.5941	83.8208	129.521	5.47375	124.168
100	120.033	280.24	85.2836	95.8275	76.8433	44.1246	96.0143			79.061	149.984	91.1366	126.711	170.891	195.56	27.5221	261.851
100	347.187	141.646	19.7579	33.1558	159.149	202.213	92.5563			524.158	1037.76	299.931	556.522	601.106	1304.36	114.19	1672.53
100	156.304	121.799	67.9711	81.9648	58.6566	41.7186	79.5482			97.6735	159.888	110.277	110.098	192.679	195.602	83.92	174.582
100	142.085	88.5682	34.6259	106.579	44.0612	67.0498	55.6374			375.499	724.67	400.488	488.537	393.196	748.612	176.717	818.078
100	164.752	80.0494	17.3276	102.502	51.1676	86.4259	52.9509			18.9177	24.8594	30.9093	83.5397	9.82623	48.8123	57.3112	115.922
100	445.701	113.083	45.5717	387.664	136.088	287.698	59.4344
100	431.771	274.539	49.5649	205.04	100.255	66.5032	173.441
100	219.079	125.252	66.4262	105.267	56.4373	66.527	84.1067
100	205.742	34.0201	36.7098	122.458	45.7318	66.1012	114.614
100	396.612	93.224	60.8041	222.539	56.3713	92.1062	77.9864
100	128.484	59.74	25.1301	50.7185	23.2939	32.9436	35.069
100	349.201	184.244	33.8736	361.403	185.649	121.311	15.2769
100	161.099	136.845	79.0407	46.8486	62.7966	53.7855	94.1335
100	239.688	78.0828	64.4158	66.3859	112.418	76.3779	68.5925
100	153.543	94.2291	9.32976	144.061	90.7903	76.4164	117.312
100	146.984	108.818	17.798	78.8789	18.9486	25.0075	48.4272
100	120.613	62.324	60.7251	74.6142	32.7617	58.2174	40.8251
100	140.799	124.819	28.8445	113.604	43.518	29.0735	39.4151
100	117.462	114.442	84.8971	101.79	112.83	123.395	76.3508
100	130.911	57.3874	83.3644	99.4562	60.4614	41.0416	35.6856
100	156.217	123.54	82.8348	115.844	132.452	87.1332	94.312
100	330.336	82.4813	31.2715	182.161	99.7194	86.0857	43.8223
100	132.918	62.6032	24.9466	55.2366	49.0111	74.2811	43.0901

## Sheet: Supp 1
1A					1B
Control	1 F	10 F	100F		Control	0.1 P4	0.5 P4	1 P4	5 P4	10 P4
100	28.9433	25.3612	18.8493		100	194.338	122.44	107.838	105.556	105.67
100	33.0599	53.4685	44.6623		100	100.108	106.196	117.399	79.6951	91.4244
100	18.0652	21.4564	4.99695		100	120.489	85.6713	38.6546	98.8856	64.4541
100	12.4352	12.2744	16.2687		100	166.531	119.772	157.278	256.31	132.127
100	37.4546	16.0063	27.3118		100	82.8568	145.32	121.087	222.882	106.92
100	29.3611	16.8377	16.4074		100	134.27	93.2683	61.6446	67.2334	102.081
1C
Control	100F	0.1 P4 + 100 F	0.5 P4 + 100 F	1 P4 + 100 F	5 P4 + 100 F	10 P4 + 100 F		1D
100	18.8493	42.0184	29.4166	30.8471	30.314	37.006		Control	100F	0.1 P4 + 100 F	0.5 P4 + 100 F	1 P4 + 100 F	5 P4 + 100 F	10 P4 + 100 F
100	44.6623	52.4213	73.059	43.0083	28.9631	51.9894		100	2.35576	1.56601	1.93085	1.03614	1.41787	1.02038
100	4.99695	18.6102	18.9538	19.1769	1.4726	15.6257		100	7.45442	3.96138	4.8642	4.21255	4.38474	4.9819
100	16.2687	111.109	91.7011	33.1349	68.7615	16.5016		100	7.28319	84.675	7.85568	9.66472	6.44234	6.78212
100	27.3118	21.8714	40.4346	12.4527	42.8528	40.0139		100	54.5342	37.0189	40.0309	12.1292	47.7418	31.4165
100	16.4074	19.1208	23.8675	21.2126	30.9397	17.961		100	3.58266	4.23082	0.169761	4.92802	9.1177	1.96504
								100	6.83486	3.51363	5.93253	3.81005	4.14171	3.23035

## Sheet: Supp2
2A
Control	10uM P4	100 uM F	10uM P4 + 100uM F	Control	10uM P4	100 uM F	10uM P4 + 100uM F	Control	10uM P4	100 uM F	10uM P4 + 100uM F
100	111.017	89.1857	93.848	100	83.8526	28.8423	19.5411	100	53.0636	19.1296	21.2151
100	78.4974	91.3293	87.2701	100	95.0878	43.5269	90.5907	100	70.9315	52.6158	95.3775
100	82.3876	71.1839	107.837	100	132.539	42.8283	16.1968	100	42.3723	10.1229	13.2418
100	70.5182	116.141	143.385	100	124.855	96.6011	35.9921	100	77.5158	36.8198	167.003
100	306.292	252.889	370.497	100	8.10703	15.1887	2.00779	100	81.2499	102.905	56.8855
100	54.1137	28.2768	32.9558	100	55.6713	31.3284	20.2392	100	56.3325	21.3769	97.8745
100	131.981	100.903	101.855	100	173.443	149.077	149.812	100	134.176	242.535	332.069
100	157.979	187.724	192.792	100	140.396	212.704	103.243	100	157.733	92.508	92.1851
100	88.3871	117.898	120.665	100	101.283	48.7494	46.4499	100	60.3595	56.3624	52.8471
2B
Control	10uM P4	100 uM F	10uM P4 + 100uM F	Control	10uM P4	100 uM F	10uM P4 + 100uM F	Control	10uM P4	100 uM F	10uM P4 + 100uM F
100	110.658	70.4447	84.7409	100	80.6054	25.7281	21.9067	100	96.7303	20.7506	20.2285
100	81.4205	86.7043	72.195	100	79.3462	43.2098	52.0435	100	214.728	77.5272	89.755
100	96.5445	92.1247	89.6308	100	99.9191	24.5215	25.4235	100	67.6337	24.9315	22.5693
100	92.4008	28.3992	54.2533	100	101.596	33.3536	32.0633	100	144.359	32.6999	23.9367
100	92.3826	75.7934	107.008	100	156.204	82.4515	33.1181	100	213.467	146.976	157.188
100	38.6007	18.3626	11.6566	100	98.1079	64.6176	53.0748	100	35.5702	56.7182	126.357
100	105.575	65.8018	60.2509	100	84.573	69.7524	97.9497	100	73.2018	26.1756	52.8093
100	120.208	87.7891	110.788	100	103.371	40.0013	24.1788	100	111.648	23.7529	23.2597
100	109.746	56.302	58.4766	100	35.2901	11.8514	13.7837	100	58.966	1.64401	36.3987
2C
Control	10uM P4	100 uM F	10uM P4 + 100uM F	Control	10uM P4	100 uM F	10uM P4 + 100uM F	Control	10uM P4	100 uM F	10uM P4 + 100uM F
100	140.319	113.49	159.225	100	100.034	76.2101	29.2572	100	135.787	75.5485	54.571
100	75.788	127.248	62.4468	100	90.3615	61.8948	76.3846	100	213.077	240.753	75.656
100	144.793	71.3889	163.639	100	476.527	599.455	672.879	100	59.4263	6.14287	25.8995
100	33.5086	14.5007	44.4117	100	2.3374	47.9252	13.6229	100	362.132	694.798	230.448
100	104.701	93.1727	99.5013	100	457.473	47.2734	127.302	100	388.413	191.601	269.839
100	109.883	56.519	65.895	100	92.1189	41.8254	59.9182	100	59.4374	158.958	139.855
100	108.283	104.818	86.0433	100	61.1558	54.8815	87.4471	100	72.722	53.9354	61.2008
100	126.357	133.313	145.545	100	69.0212	36.7056	42.8376	100	99.5575	59.2365	39.3091
100	109.445	139.301	126.026	100	87.171	46.3655	39.5209	100	76.8094	12.1502	51.3501
2D
Control	10uM P4	100 uM F	10uM P4 + 100uM F	Control	10uM P4	100 uM F	10uM P4 + 100uM F	Control	10uM P4	100 uM F	10uM P4 + 100uM F
100	468.076	77.1699	147.865	100	104.701	2.05987	2.34733	100	68.6171	2.97904	1.30224
100	70.3982	124.882	44.3924	100	85.8665	7.85006	7.89113	100	213.935	10.7691	2.41848
100	90.8847	15.8498	17.7686	100	97.0477	4.12684	0.556897	100	36.1446	3.01667	0.591306
100	82.2026	10.1638	20.7476	100	112.767	8.21961	6.68168	100	118.002	16.6678	7.01722
100	131.556	38.0061	51.2234	100	483.842	164.3323*	16.8684	100	29.8685	14.0591	9.54921
100	206.817	18.7328	15.3307	100	264.223	55.5921	18.8124	100	216.811	0.06741	68.8951
100	105.76	103.852	75.1861	100	275.042	74.2675	153.6494*	100	77.2973	282.9901*	366.5227*
100	483.356	179.812	370.6414*	100	67.8334	2.07744	1.62702	100	110.914	3.26095	4.83726
100	79.2742	15.8527	20.0936	100	46.8037	1.55951	1.7538	100	81.0923	10.083	8.09352
2E
Control	10uM P4	100 uM F	10uM P4 + 100uM F	Control	10uM P4	100 uM F	10uM P4 + 100uM F	Control	10uM P4	100 uM F	10uM P4 + 100uM F
100	101.142	57.6681	58.5402	100	96.008	18.8042	17.9092	100	80.0188	14.5279	14.8522
100	81.7402	86.7502	70.4978	100	107.262	27.8276	33.493	100	82.4978	22.7968	34.8886
100	89.4183	52.4936	61.0953	100	86.8666	12.0061	10.0179	100	56.1445	1.39111	16.5307
100	70.7653	44.7261	48.8868	100	81.2079	31.2543	27.4019	100	227.1974*	62.7771	72.0879
100	128.196	55.5739	95.5445	100	153.6005*	24.9352	11.1904	100	78.6583	44.9397	40.156
100	75.8138	37.0915	38.9915	100	95.3009	27.5166	41.5119	100	99.4046	28.1587	36.9562
100	92.3657	62.2186	39.6926	100	86.191	45.6125	30.8341	100	99.5737	35.0243	99.8149
100	113.819	86.4054	104.666	100	90.1252	34.0938	25.3095	100	102.817	24.4373	34.1942
100	91.0347	57.9958	55.3048	100	95.7789	26.8866	32.4015	100	113.963	34.1112	51.3133
2F
Control	10uM P4	100 uM F	10uM P4 + 100uM F	Control	10uM P4	100 uM F	10uM P4 + 100uM F	Control	10uM P4	100 uM F	10uM P4 + 100uM F
100	30.2081	91.4889	52.2718	100	85.0689	1691.75	499.153	100	47.0673	3017.43	980.712
100	109.894	257.535	103.463	100	92.867	1745.5	541.891	100	846.7384*	1880.69	577.323
100	24.5319	98.4469	38.2931	100	148.544	2948.99	668.153	100	22.9015	698.902	268.042
100	65.4502	161.823	141.189	100	118.004	672.788	148.777	100	177.535	672.152	453.562
100	395.593	377.503	145.768	100	19.8526	49.0648	29.0708	100	122.4	40.9352	281.47
100	63.5286	40.1893	193.458	100	59.7836	992.599	47.0408	100	14.9688	21.3419	1.87828
100	486.531	1417.354*	386.998	100	32.2376	1.90393	2.12325	100	505.679	112.386	88.2431
100	7793.548*	341.349	735.8595*	100	206.485	473.551	348.18	100	159.709	588.468	285.665
100	53.641	95.612	40.8797	100	230.302	993.97	397.242	100	19.7935	251.979	103.013
2G
Control	10uM P4	100 uM F	10uM P4 + 100uM F	Control	10uM P4	100 uM F	10uM P4 + 100uM F	Control	10uM P4	100 uM F	10uM P4 + 100uM F
100	123.492	165.565	396.58	100	289.53	1037.13	3198.92	100	380.164	1229.68	4918.58
100	104.748	183.461	304.215	100	282.498	662.518	2194.02	100	360.044	785.537	2294.32
100	163.186	164.581	357.949	100	361.294	1321.33	3107.94	100	437.849	1436.82	3981.99
100	104.725	191.315	238.195	100	255.743	660.131	1478.57	100	409.148	1145.36	3869.54
100	130.105	140.075	252.908	100	102.783	107.447	173.035	100	383.048	389.711	490.515
100	100.466	97.5092	186.128	100	155.531	109.201	301.375	100	119.002	144.022	441.135
100	96.9253	85.4214	68.4119	100	57.6229	276.033	381.06	100	91.4606	61.7032	63.2066
100	152.736	220.922	335.946	100	191.663	703.387	1465.03	100	510.115	1700.06	6704.09
100	127.898	154.082	253.133	100	411.432	529.529	1582.7	100	422.908	1070.66	1653.53
2H
Control	10uM P4	100 uM F	10uM P4 + 100uM F	Control	10uM P4	100 uM F	10uM P4 + 100uM F	Control	10uM P4	100 uM F	10uM P4 + 100uM F
100	173.66	651.796	1396.49	100	94.1431	442.14	411.662	100	112.76	609.693	750.046
100	113.016	402.802	596.234	100	129.066	440.036	541.924	100	101.445	501.865	423.916
100	162.735	589.668	1012.48	100	134.24	547.874	823.615	100	132.707	567.823	534.649
100	104.788	430.191	553.213	100	119.26	253.417	420.315	100	117.207	324.143	235.384
100	94.5895	327.606	480.905	100	75.3669	75.0226	103.219	100	97.7613	110.643	99.618
100	122.227	385.138	517.893	100	138.528	131.27	139.576	100	47.7432	177.694	122.991
100	160.397	507.587	255.097	100	51.6571	198.837	129.796	100	55.1944	81.1685	43.4789
100	157.829	412.922	873.372	100	112.635	282.977	494.716	100	135.631	338.769	407.269
100	115.671	438.069	706.24	100	79.4245	328.444	543.086	100	92.1111	727.481	717.129
2I
Control	10uM P4	100 uM F	10uM P4 + 100uM F	Control	10uM P4	100 uM F	10uM P4 + 100uM F	Control	10uM P4	100 uM F	10uM P4 + 100uM F
100	156.708	371.76	444.845	100	105.353	562.608	355.58	100	122.465	574.948	360.437
100	574.249	258.98	186.689	100	134.639	400.618	390.593	100	88.191	614.803	378.456
100	125.901	207.775	187.685	100	162.069	365.633	266.776	100	87.7336	324.371	197.768
100	77.8744	199.593	106.038	100	120.178	206.333	121.547	100	102.82	242.394	171.725
100	108.66	274.209	454.833	100	201.49	252.43	400.938	100	125.044	149.108	802.958
100	113.935	121.301	154.87	100	82.375	49.7752	74.946	100	163.941	224.297	271.736
100	53.9543	72.8468	116.089	100	131.734	168.762	127.472	100	96.9873	142.115	293.599
100	135.932	379.319	305.172	100	87.6309	296.503	207.973	100	120.758	526.753	361.428
100	94.8606	219.272	134.169	100	100.924	303.184	196.72	100	116.146	580.566	290.404
2J
Control	10uM P4	100 uM F	10uM P4 + 100uM F	Control	10uM P4	100 uM F	10uM P4 + 100uM F	Control	10uM P4	100 uM F	10uM P4 + 100uM F
100	129.59	452.734	424.542	100	107.032	328.629	472.476	100	114.481	388.06	614.667939*
100	83.8969	320.989	290.885	100	86.4278	344.238	483.157	100	95.9905	276.12	277.26
100	107.84	259.889	289.858	100	100.071	365.605	446.015	100	104.4	255.138	261.257
100	104.785	216.216	276.566	100	92.9834	228.042	282.853	100	97.1011	298.899	262.261
100	92.3963	380.782	324.877	100	29.33017*	60.2347	96.7044	100	229.734	157.843	121.915
100	70.1656	163.14	171.928	100	110.406	73.8617	82.682	100	46.8422	78.9432	63.7577
100	89.7669	98.2286	150.68	100	94.8507	277.847	262.34	100	100.939	209.992	149.579
100	104.49	211.817	237.353	100	77.0987	184.092	219.066	100	89.2519	219.012	161.844
100	122.892	346.289	347.497	100	78.8924	333.946	399.135	100	184.768	349.99	352.435
2K
Control	10uM P4	100 uM F	10uM P4 + 100uM F	Control	10uM P4	100 uM F	10uM P4 + 100uM F	Control	10uM P4	100 uM F	10uM P4 + 100uM F
100	102.481	120.969	153.576	100	66.2441	92.8429	70.0958	100	77.2369	70.5039	108.228
100	83.2898	169.827	136.757	100	79.6752	98.4471	167.729	100	96.836	94.1525	144.436
100	92.4357	118.221	128.407	100	106.412	89.8851	81.7523	100	66.869	111.362	134.228
100	59.7126	84.7649	82.8401	100	95.1699	162.068	118.803	100	87.4421	106.208	141.399
100	86.508	78.5103	165.264	100	118.885	31.5408	54.3206	100	101.726	63.1789	46.0596
100	59.9145	52.7883	55.3768	100	86.8465	51.1708	122.42	100	22.5317*	29.4198	75.8089
100	109.391	76.3855	121.293	100	68.1119	200.806	255.459	100	66.1861	50.3818	107.392
100	200.1794*	381.5518*	326.6587*	100	53.6141	134.365	95.4472	100	94.3323	118.686	137.772
100	62.5675	105.999	88.3695	100	86.2056	120.479	131.312	100	103.184	69.3719	132.312

## Sheet: Supp3
3A									3B
siNT Control	siNT IL-1β	siNT P4	siNT 100F	siNT P4 + IL-1β	siNT 100F + IL-1β	siNT P4 + 100F	siNT P4 + 100F + IL-1β		siPKAcα Control	siPKAcα IL-1β	siPKAcα P4	siPKAcα 100F	siPKAcα P4 + IL-1β	siPKAcα 100F + IL-1β	siPKAcα P4 + 100F	siPKAcα P4 + 100F +I L-1β
100	115.569	87.6677	55.8966	43.5294	54.2765	11.5916	20.4717		54.9659	75.2551	48.9406	65.5941	83.8208	129.521	5.47375	124.168
100	120.033	280.24	85.2836	95.8275	76.8433	44.1246	96.0143		79.061	149.984	91.1366	126.711	170.891	195.56	27.5221	261.851
100	347.187	141.646	19.7579	33.1558	159.149	202.213	92.5563		524.158	1037.76	299.931	556.522	601.106	1304.36	114.19	1672.53
100	156.304	121.799	67.9711	81.9648	58.6566	41.7186	79.5482		97.6735	159.888	110.277	110.098	192.679	195.602	83.92	174.582
100	142.085	88.5682	34.6259	106.579	44.0612	67.0498	55.6374		375.499	724.67	400.488	488.537	393.196	748.612	176.717	818.078
100	164.752	80.0494	17.3276	102.502	51.1676	86.4259	52.9509		18.9177	24.8594	30.9093	83.5397	9.82623	48.8123	57.3112	115.922
100	445.701	113.083	45.5717	387.664	136.088	287.698	59.4344
100	431.771	274.539	49.5649	205.04	100.255	66.5032	173.441		3C
100	219.079	125.252	66.4262	105.267	56.4373	66.527	84.1067		siEPAC1 Control	siEPAC1 IL-1β	siEPAC1 P4	siEPAC1 F	siEPAC1 P4+IL-1β	siEPAC1 F+IL-1β	siEPAC1 P4+F	siEPAC1 P4+F+IL-1β
100	205.742	34.0201	36.7098	122.458	45.7318	66.1012	114.614		546.493	1588.22	769.288	352.425	293.289	531.443	586.447	438.72
100	396.612	93.224	60.8041	222.539	56.3713	92.1062	77.9864		252.49	405.227	311.38	171.405	229.234	197.673	272.613	298.107
100	128.484	59.74	25.1301	50.7185	23.2939	32.9436	35.069		90.3581	125.559	71.9213	41.0269	121.187	92.7716	87.4524	123.913
100	349.201	184.244	33.8736	361.403	185.649	121.311	15.2769		95.7329	125.819	98.3291	90.1561	101.538	37.4332	50.1711	93.4814
100	161.099	136.845	79.0407	46.8486	62.7966	53.7855	94.1335		287.354	484.594	334.741	74.8145	190.56	58.0301	88.9279	112.684
100	239.688	78.0828	64.4158	66.3859	112.418	76.3779	68.5925		107.972	274.84	99.1552	13.8341	59.1605	16.3394	27.1767	29.8565
100	153.543	94.2291	9.32976	144.061	90.7903	76.4164	117.312
100	146.984	108.818	17.798	78.8789	18.9486	25.0075	48.4272		3D
100	120.613	62.324	60.7251	74.6142	32.7617	58.2174	40.8251		siAMPK Control	siAMPK IL-1β	siAMPK P4	siAMPK 100F	siAMPK P4 + IL-1β	siAMPK 100F + IL-1β	siAMPK P4 + 100F	siAMPK P4 + 100F + IL-1β
100	140.799	124.819	28.8445	113.604	43.518	29.0735	39.4151		307.99	619.38	587.905	430.114	472.85	233.65	34.9402	349.852
100	117.462	114.442	84.8971	101.79	112.83	123.395	76.3508		439.756	585.49	352.223	309.089	509.773	382.664	323.933	421.593
100	130.911	57.3874	83.3644	99.4562	60.4614	41.0416	35.6856		122.931	353.355	166.919	82.8818	197.851	212.682	113.999	93.6712
100	156.217	123.54	82.8348	115.844	132.452	87.1332	94.312		124.065	191.472	101.649	53.0118	185.44	119.117	117.914	154.532
100	330.336	82.4813	31.2715	182.161	99.7194	86.0857	43.8223		44.2784	135.044	113.044	49.0723	66.6332	66.7095	57.6088	63.5986
100	132.918	62.6032	24.9466	55.2366	49.0111	74.2811	43.0901		84.7083	243.304	109.342	68.0307	104.104	95.1809	58.0957	77.0595

## Sheet: Supp4
IL-1β	100F+IL-1β	0.1P4+IL-1β	0.1P4+IL-1β+100F	1P4+IL-1β	1P4+IL-1β+100F	10P4+IL-1β	10P4+IL-1β+100F
144.585	98.586	40.7696	14.7438	29.7682	8.23395	92.1559	63.4164
103.807	90.6213	120.608	46.2951	272.647	104.676	107.954	52.5483
114.341	24.2003	33.6467	16.7575	43.3506	3.39823	72.409	34.547
183.27	72.5449	38.8021	32.3143	63.888	39.3372	146.035	135.756
100.966	48.2178	20.565	24.0455	35.8745	30.2835	34.9001	49.4785
107.501	40.7166	49.8462	62.4147	58.1149	61.7556	80.7114	72.8685
172.719	55.2343	87.7769	51.2818	96.4521	73.5763	89.0822	81.3615
164.143	154.493	88.5482	27.1593	101.753	69.4582	52.7723	36.7709

## Sheet: Supp5
Control	IL-1β	P4	F	P4+IL-1β	F+IL-1β	P4+F	P4+F+IL-1β	Control	IL-1β	P4	PKA agonist	P4+IL-1β	PKA agonist +IL-1β	P4+PKA agonist	P4+PKA agonist+IL-1β
100	229.51	82.9305	73.6732	144.222	51.2322	104.484	86.0776	182.25	304.935	135.044	80.6753	108.425	45.8407	107.806	108.168
100	192.261	40.5073	60.8823	90.873	40.7296	71.2466	55.7093	87.5634	106.401	47.8089	31.0029	67.7589	26.7138	32.367	36.1097
100	146.04	71.127	47.5811	59.6178	23.4137	61.9616	46.8749	255.802	520.482	289.819	150.367	259.807	197.913	209.065	109.058
100	118.269	59.9634	48.5836	72.9569	46.2373	103.015	77.7257	108.986	143.048	120.625	56.1871	87.2113	46.5018	44.0649	13.4603
100	141.86	63.1415	36.9139	53.4005	35.4125	70.362	39.8709	186.794	197.884	71.8221	68.659	97.2599	65.1069	92.5233	27.9659
100	246.213	90.3002	48.9767	116.577	54.4507	37.951	110.817	162.518	359.097	117.518	17.3442	95.0939	38.0179	22.8846	60.0037

[truncated: 4 more sheets: Supp6, Supp7, Supp8, Supp9]
